# Supplementary material for: Positive Regulation of Spoilage Potential and Biofilm Formation in Shewanella baltica OS155 via Quorum Sensing System Composed of DKP and Orphan LuxRs
Source: Front Microbiol. 2019 Feb 5;10:135. doi: 10.3389/fmicb.2019.00135 (PMC6370745; doi:10.3389/fmicb.2019.00135)
Supplement: DATA SET S1 — Annotation results of 335 differentially expressed genes. [file Data_Sheet_1.XLS]

## Sheet: WT-R8.DEG.exp
ID	WT_1	WT_2	WT_3	SB7301_1	SB7301_2	SB7301_3	FC(SB7301/WT)	type	pvalue	FDR	function
gene4206	12.64	10.93	12.72	33.77	31.17	40	1.84476	up	1.89593e-20	7.06804e-17	SBAL_RS20775:Lrp/AsnC family transcriptional regulator
gene4464	2.41	1.46	2.49	6.01	9.14	7.92	2.16641	up	6.63627e-18	1.237e-14	SBAL_RS22035:hypothetical protein
gene3819	102.98	114.26	93.58	39.37	20.85	34.09	-1.41224	down	4.11885e-16	5.11835e-13	SBAL_RS18860:30S ribosomal protein S9
gene1482	13.54	11.91	14.13	4.84	2.11	1.46	-1.97855	down	7.45018e-15	6.94356e-12	map:type I methionyl aminopeptidase
gene1182	71.6	60.62	47.29	21.66	11.58	14.85	-1.59688	down	6.58297e-14	4.90826e-11	SBAL_RS05840:hypothetical protein
gene4364	45.28	54.4	54.8	6.81	7.28	3.78	-2.83375	down	1.68126e-12	1.04463e-09	SBAL_RS21545:tRNA
gene4363	60.39	59.2	64.61	13.68	6.27	5.79	-2.54966	down	8.08536e-12	4.30603e-09	SBAL_RS21540:tRNA
gene1384	4.51	5.89	7.08	10.3	15.38	13.11	1.4602	up	3.93173e-11	1.83219e-08	SBAL_RS06865:hypothetical protein
gene2553	21.6	16.27	23.13	34.43	41.91	34.16	1.17139	up	1.34873e-10	5.58675e-08	SBAL_RS12630:23S rRNA pseudouridine synthase E
gene630	30.86	24.88	21	5.59	3.42	3.55	-2.30263	down	2.19451e-10	8.18114e-08	ssrS:ssrS
gene1511	2.06	3.62	1.98	6.33	3.99	5.2	1.31896	up	2.58409e-10	8.75771e-08	SBAL_RS07505:cytochrome c
gene1371	0.08	0.32	0	0.84	1.6	1.18	3.37821	up	3.07292e-10	9.54652e-08	SBAL_RS06800:MFS transporter
gene994	89.58	106.42	86.05	30.06	40.62	30.68	-1.16885	down	6.38461e-10	1.83091e-07	SBAL_RS04900:50S ribosomal protein L27
gene2443	7.48	10.23	11.16	20.86	14.07	19.21	1.21373	up	1.76166e-09	4.11111e-07	SBAL_RS12090:peptidase M15
gene4522	15.99	12.09	15.19	5.69	4.41	4.43	-1.27327	down	1.76443e-09	4.11111e-07	SBAL_RS22335:glycerol-3-phosphate dehydrogenase (NAD(P)(+))
gene3931	3.69	2.25	3.14	0.74	0.16	0.11	-2.89682	down	1.89333e-09	4.15196e-07	SBAL_RS19425:EamA family transporter
gene3494	2.65	3.3	4.87	1.4	0.15	0.21	-2.36733	down	3.22057e-09	6.67015e-07	SBAL_RS17275:dihydroorotase
gene2042	0.94	0.49	0.06	2.33	1.32	1.35	2.01975	up	5.96393e-09	1.11168e-06	SBAL_RS10085:GMC family oxidoreductase
gene363	2.5	0.58	2	0	0	0.21	-3.82255	down	6.29972e-09	1.11835e-06	SBAL_RS01815:aminoglycoside phosphotransferase
gene385	37.81	30.07	36.63	11.64	4.44	9.86	-1.67187	down	7.86785e-09	1.33324e-06	rpmG:50S ribosomal protein L33
gene1977	2.96	6.83	5.42	10.08	14.46	8.93	1.42518	up	9.30398e-09	1.50805e-06	SBAL_RS09745:coenzyme A pyrophosphatase
gene4035	0	0.2	0.2	0.72	2.05	3.55	4.08356	up	1.28346e-08	1.89909e-06	SBAL_RS19935:DNA-binding response regulator
gene4333	39.5	48.86	43.65	17.53	14.05	17.05	-1.12762	down	1.28408e-08	1.89909e-06	rplQ:50S ribosomal protein L17
gene2098	0.88	0.3	0.17	1.23	0.88	1.79	1.85857	up	1.32447e-08	1.89909e-06	SBAL_RS10370:deoxyguanosine kinase
gene761	0.6	0.53	0.54	1.71	1.9	1.22	1.79948	up	2.59965e-08	3.58945e-06	SBAL_RS03775:TonB-dependent receptor
gene2439	0.93	2.08	1.51	3.4	2.48	3.73	1.40035	up	5.12693e-08	6.82615e-06	SBAL_RS12070:methyl-accepting chemotaxis protein
gene2786	4.76	6.29	4.9	10.36	15.2	7.15	1.31368	up	6.47628e-08	8.32537e-06	SBAL_RS13780:arylesterase
gene916	0.59	1.57	1.74	2.06	4.29	2.98	1.55023	up	7.36942e-08	9.15773e-06	SBAL_RS04530:catalase
gene1255	10.96	9.63	8.21	1.98	3.06	2.94	-1.52916	down	8.15019e-08	9.80126e-06	SBAL_RS06205:peptidylprolyl isomerase
gene297	0.99	1.36	2.05	4.72	2.34	3.5	1.56015	up	1.00225e-07	1.16762e-05	SBAL_RS01485:two-component sensor histidine kinase
gene3031	45.91	50.39	41.18	14.69	14.09	25.12	-1.01134	down	1.43874e-07	1.57754e-05	SBAL_RS14970:response regulator
gene2734	6.1	6.34	3.47	9.68	10.58	10.21	1.24423	up	2.63302e-07	2.80454e-05	SBAL_RS13520:GntR family transcriptional regulator
gene264	0.72	0.18	0.36	0.84	0.9	4.84	2.77715	up	3.04158e-07	3.14973e-05	SBAL_RS01330:DNA-binding response regulator
gene4116	0.74	3.44	3.28	4.3	9.89	3.83	1.52586	up	3.34955e-07	3.2986e-05	SBAL_RS20325:succinate dehydrogenase/fumarate reductase cytochrome b subunit
gene2146	1.47	0.31	1.86	0	0.13	0	-4.3356	down	3.36231e-07	3.2986e-05	SBAL_RS10610:class C beta-lactamase
gene2679	0.39	0	0	0	0	8.09	4.46225	up	4.34036e-07	4.03225e-05	SBAL_RS13245:carboxylesterase
gene3577	2.25	2.65	3.85	5.76	6.91	5.31	1.32988	up	7.5004e-07	6.07858e-05	SBAL_RS17680:hypothetical protein
gene4401	3.71	1.68	1.69	0	0	0	-5.8948	down	8.25059e-07	6.5443e-05	gspG:type II secretion system protein GspG
gene3543	0.17	0.17	0	0.98	2.1	1.17	3.67996	up	8.45193e-07	6.56433e-05	SBAL_RS17520:basic amino acid ABC transporter substrate-binding protein
gene2030	0.12	0.12	0.36	2.11	0	0.62	2.42536	up	1.05164e-06	8.00107e-05	SBAL_RS10025:EscV/YscV/HrcV family type III secretion system export apparatus protein
gene4419	0.39	0.38	0.49	0.49	0.86	1.63	1.60856	up	1.32659e-06	9.89108e-05	SBAL_RS21820:diguanylate cyclase
gene2176	0	0	0	0.7	0.47	0.39	5.90942	up	1.57172e-06	0.00011213	SBAL_RS10765:diguanylate cyclase
gene3681	3.95	2.13	2.55	8.09	6.1	2.94	1.24641	up	1.61136e-06	0.00011213	SBAL_RS18185:LysR family transcriptional regulator
gene374	2.01	1.27	1.84	2.01	5.19	4.84	1.549	up	1.65428e-06	0.00011213	SBAL_RS01865:hypothetical protein
gene3075	9.62	3.43	7.19	19.35	11.98	7.55	1.20852	up	2.86124e-06	0.000183909	SBAL_RS15190:flagellar protein FlgN
gene4017	0.4	0.39	0.45	0.66	1.27	1.46	1.78031	up	2.96584e-06	0.000187401	SBAL_RS19845:primosomal protein N'
gene1345	0.15	0.64	0.65	1.06	2.01	0.61	1.57586	up	3.77267e-06	0.000232614	SBAL_RS06670:TonB-dependent receptor
gene1167	2.72	0.59	1.19	2.11	11.28	1.83	1.94013	up	3.80619e-06	0.000232614	SBAL_RS05760:hypothetical protein
gene301	0.63	0.28	0.28	0.86	0.99	1.43	1.79141	up	4.26988e-06	0.000255281	SBAL_RS01505:TonB-dependent receptor
gene4427	9.24	4.1	3.48	10.77	7.95	11.78	1.17782	up	4.69154e-06	0.000273282	SBAL_RS21860:chorismate--pyruvate lyase
gene3174	16.91	13.76	12.08	16.35	31.82	21.44	1.01051	up	4.93871e-06	0.000283254	SBAL_RS15680:hypothetical protein
gene1611	1.51	3.52	1.12	0	0.24	0.16	-3.43937	down	5.46534e-06	0.000308709	SBAL_RS07975:Vat family streptogramin A O-acetyltransferase
gene584	1.27	1.46	1.68	0	0	0	-5.64727	down	5.74078e-06	0.000313302	SBAL_RS02890:glutamine amidotransferase
gene2464	13.79	16.62	13.34	6.03	5.37	3.72	-1.2559	down	5.88282e-06	0.000313302	SBAL_RS12195:nucleoside-diphosphate kinase
gene3419	2.05	1.18	1.31	0	0	0.52	-2.45382	down	6.20291e-06	0.000325696	holA:DNA polymerase III subunit delta
gene3899	5.75	12.96	5.11	12.72	22.9	14.89	1.36574	up	7.40867e-06	0.00037835	SBAL_RS19265:hypothetical protein
gene513	14.03	21.31	17.31	8.17	4.37	0.61	-1.80642	down	8.06371e-06	0.000402177	SBAL_RS24290:hypothetical protein
gene4299	16.12	14.39	14.97	7.85	3	6.23	-1.08996	down	8.19889e-06	0.000402177	SBAL_RS21225:shikimate kinase
gene134	1.97	1.21	0.97	3.44	6.13	2.98	1.83701	up	8.95771e-06	0.000428102	SBAL_RS00675:transcription elongation factor GreB
gene1512	1.53	1.37	1.13	4.6	2.22	2.53	1.48768	up	9.07189e-06	0.000428102	SBAL_RS07510:LysR family transcriptional regulator
gene760	0	0.14	0	0.34	0.91	0.32	3.41287	up	9.42757e-06	0.000439325	SBAL_RS03770:chemotaxis protein
gene390	1.02	2.2	1.61	3.17	2.8	2.64	1.12588	up	1.22271e-05	0.000543748	recQ:DNA helicase RecQ
gene3407	1.63	2.29	1.81	0.47	0.63	0	-2.2037	down	1.31037e-05	0.000555118	ubiF:2-octaprenyl-3-methyl-6-methoxy-1%2C4-benzoquinol hydroxylase
gene4270	3.67	2.93	3.91	1.54	1.86	0.59	-1.15448	down	1.52801e-05	0.000640047	speF:ornithine decarboxylase SpeF
gene3457	7.43	3.54	6.35	2.57	1	1.21	-1.56133	down	1.59379e-05	0.000654467	SBAL_RS17090:peptidyl-prolyl cis-trans isomerase
gene924	0.94	0	0.4	2.97	1.34	0.81	2.13834	up	1.59755e-05	0.000654467	SBAL_RS04565:IS5/IS1182 family transposase
gene2133	9.45	4.85	6.22	2.1	0	1.55	-2.07792	down	1.72639e-05	0.000683569	SBAL_RS10550:hypothetical protein
gene410	2.83	4.32	3.11	7.51	5.68	5.3	1.13758	up	1.74193e-05	0.000683569	SBAL_RS02040:cell division protein FtsQ
gene869	2.61	4.27	0.86	3.81	5.7	6.96	1.40986	up	1.78368e-05	0.000692661	ahpC:peroxiredoxin
gene2062	0.34	3	1.18	0	0	0.29	-3.15721	down	1.8133e-05	0.000696905	SBAL_RS10180:DNA polymerase III subunit epsilon
gene1083	18.13	18.69	22.04	8.12	6.95	4.82	-1.28961	down	1.83741e-05	0.000698965	SBAL_RS05340:30S ribosomal protein S20
gene2461	5.71	3.33	3.71	2.61	0.72	1.62	-1.05149	down	1.87564e-05	0.000706301	SBAL_RS12180:acetolactate synthase 3 large subunit
gene1939	5.62	3.23	4.1	1.71	0.15	2.21	-1.26239	down	1.92805e-05	0.000713272	hypE:hydrogenase expression/formation protein HypE
gene1478	0.86	0.42	1.13	2	3.74	1.36	1.77927	up	1.93615e-05	0.000713272	purU:formyltetrahydrofolate deformylase
gene1041	0.53	0.67	0.9	1.51	1.81	1.58	1.49922	up	1.99687e-05	0.000713272	SBAL_RS05130:methyl-accepting chemotaxis protein
gene806	2.28	3.36	5.35	0.66	0.71	0	-2.77708	down	2.00302e-05	0.000713272	SBAL_RS03995:hypothetical protein
gene306	0.53	0.31	0	1.72	0.39	1.36	2.33682	up	2.00302e-05	0.000713272	SBAL_RS01530:hypothetical protein
gene2545	4.22	4.65	9.63	10.13	7.55	14.34	1.12346	up	2.00895e-05	0.000713272	SBAL_RS12590:membrane protein
gene3925	0.93	0.41	0.61	0	0	0	-5.50637	down	2.11528e-05	0.000730858	SBAL_RS19395:peptidase M28
gene1031	2.62	3.59	3.62	0	0	0	-5.50583	down	2.11528e-05	0.000730858	SBAL_RS05080:hypothetical protein
gene3196	1.69	1.95	2.19	2.05	2.48	5.23	1.09783	up	2.11729e-05	0.000730858	SBAL_RS15800:methyl-accepting chemotaxis protein
gene2178	1.05	1.72	1.27	2.18	4.22	2.32	1.3777	up	2.55438e-05	0.00084272	SBAL_RS10775:HNH endonuclease
gene3369	5.19	4.77	4.01	0.57	1.82	1.54	-1.49808	down	2.73362e-05	0.00089394	SBAL_RS16655:TatD family deoxyribonuclease
gene1670	0.61	1	1.31	0.12	0.13	0	-3.25377	down	2.76774e-05	0.000897228	SBAL_RS08265:TIGR01620 family protein
gene1134	7.69	4.88	8.04	10.54	7.32	15.23	1.01852	up	3.18679e-05	0.00102417	SBAL_RS05595:XRE family transcriptional regulator
gene332	1.28	1.64	1.46	1.72	1.35	5.19	1.30207	up	3.27493e-05	0.00103466	SBAL_RS01660:beta-ketoacyl-ACP synthase II
gene1954	1.24	0.87	0.44	3	2.1	0.77	1.42335	up	3.56342e-05	0.00111634	SBAL_RS09630:two-component sensor histidine kinase
gene4008	0.74	0.51	0.73	0.69	2.48	1.34	1.46455	up	4.04363e-05	0.00125516	SBAL_RS19800:pilus (MSHA type) biogenesis protein MshL
gene2974	0.65	0.18	0.82	0	0	0	-5.43014	down	4.07387e-05	0.00125516	SBAL_RS14690:amidohydrolase
gene730	4.64	8.72	4.58	1.35	1.93	0	-2.27819	down	4.22774e-05	0.00128381	SBAL_RS03615:hypothetical protein
gene3683	0.64	0.95	0.11	1.13	0.4	3.06	1.83617	up	4.23575e-05	0.00128381	SBAL_RS18195:hypothetical protein
gene2931	1.17	0.95	1.16	0.64	3.79	1.79	1.20497	up	4.33351e-05	0.00130285	SBAL_RS14475:sensor histidine kinase
gene514	0.12	0.06	0.17	0.4	0.93	0.35	2.45699	up	4.50839e-05	0.00133391	SBAL_RS02550:sensor histidine kinase
gene108	0	1.49	1.12	3.54	2.36	4.92	2.32934	up	4.50839e-05	0.00133391	SBAL_RS00535:DUF3325 domain-containing protein
gene2532	1.1	1.75	2.27	2.77	3.7	2.57	1.10609	up	4.6157e-05	0.00135491	SBAL_RS12525:16S rRNA (cytosine(1407)-C(5))-methyltransferase RsmF
gene2897	1.53	0.88	0.98	1.89	3.36	1.71	1.30452	up	4.83178e-05	0.00139635	SBAL_RS14305:glycosyl hydrolase family 109 protein
gene3700	7.52	7.68	6.81	2.56	2.73	2.84	-1.12152	down	5.05098e-05	0.00144847	SBAL_RS18270:molybdate ABC transporter substrate-binding protein
gene109	0.62	1.29	0.99	2.25	0.39	3.07	1.33954	up	5.22761e-05	0.0014764	SBAL_RS00540:PepSY domain-containing protein
gene4331	0	0.25	0.12	0.88	1.1	0.76	2.98038	up	5.64363e-05	0.00158191	SBAL_RS21385:formate dehydrogenase subunit gamma
gene3587	0.49	0	0.24	1.43	0.41	0.85	2.13587	up	5.70227e-05	0.00158454	SBAL_RS17730:tripartite tricarboxylate transporter permease
gene1280	0.93	1.03	0.46	0	0	0.1	-3.61295	down	5.78052e-05	0.00158454	SBAL_RS06330:alkene reductase
gene1551	0	0	0.39	2.52	0	1.19	3.31812	up	5.78052e-05	0.00158454	SBAL_RS24330:transposase
gene2095	1.33	2.62	1.81	3.11	4.16	4.47	1.33285	up	6.12266e-05	0.00162544	SBAL_RS10355:hypothetical protein
gene1285	0.85	0	0.56	5.28	0.71	1.71	2.63014	up	6.16314e-05	0.00162544	SBAL_RS06360:hypothetical protein
gene1392	4.04	2.54	1.76	0.75	0.81	0.28	-1.93153	down	6.23494e-05	0.00162544	SBAL_RS06905:flagellar motor protein PomA
gene4097	2.25	2.21	2.78	1.48	0.18	0	-1.93072	down	6.23494e-05	0.00162544	SBAL_RS20230:nicotinate-nucleotide diphosphorylase
gene2480	1.11	0.59	0.7	0.59	2.01	2.87	1.54483	up	6.3685e-05	0.00163085	SBAL_RS12270:lipoprotein-releasing system transmembrane subunit LolC
gene2816	1.07	0.26	0.53	3.44	1.34	0.81	1.79213	up	6.43064e-05	0.00163085	SBAL_RS13925:IS5/IS1182 family transposase
gene3158	1.07	0.26	0.53	3.44	1.34	0.81	1.79213	up	6.43064e-05	0.00163085	SBAL_RS15600:IS5/IS1182 family transposase
gene3142	8.28	5.16	10.77	2.63	2.34	1.3	-1.68146	down	6.77831e-05	0.0017074	SBAL_RS15525:translation initiation factor
gene4102	1.81	5.71	3.77	3.98	10.01	6.07	1.11685	up	7.42193e-05	0.0018446	SBAL_RS20255:dephospho-CoA kinase
gene2950	3.61	2.08	1.78	0.49	0.66	0.92	-1.48403	down	7.70977e-05	0.00190344	SBAL_RS14570:isovaleryl-CoA dehydrogenase
gene102	1.18	1.15	1.63	0	0	0	-5.34925	down	7.86351e-05	0.00192863	SBAL_RS00510:LuxR family transcriptional regulator
gene3537	0.13	0	0.38	2.25	0.64	0.22	2.68683	up	8.10657e-05	0.00197525	SBAL_RS17490:D-alanyl-D-alanine endopeptidase
gene3319	0.92	1.79	1.99	8.11	2.05	0.79	1.41739	up	8.27954e-05	0.00199827	SBAL_RS16405:methylamine utilization protein
gene821	8.42	6.19	9.7	0	1.75	1.82	-2.3291	down	8.30827e-05	0.00199827	SBAL_RS24300:hypothetical protein
gene3161	4.48	4.79	2.55	1.42	0.51	1.87	-1.24886	down	9.15315e-05	0.00215968	SBAL_RS15615:glutaminase
gene416	0.73	1.52	1.12	2.12	1.59	1.85	1.02168	up	9.33601e-05	0.00216963	SBAL_RS02070:protein translocase subunit SecA
gene1251	3.58	1.76	1.77	0	0.67	0.46	-2.26968	down	9.42813e-05	0.00216963	SBAL_RS06185:cytochrome b561
gene2603	0.32	0.47	0.24	1.68	0.8	0.55	1.77237	up	9.71318e-05	0.00222152	SBAL_RS12880:MATE family efflux transporter
gene4021	2.37	2.58	2.73	0.92	0.82	0.23	-1.74061	down	0.000108183	0.002415	SBAL_RS19865:paraslipin
gene4362	40.84	28.82	35.49	11.42	6.1	11.28	-1.51431	down	0.000123506	0.00270842	SBAL_RS21535:tRNA
gene3951	2.67	3.6	2.47	5.25	6.65	3.46	1.07751	up	0.000132912	0.00286916	SBAL_RS19515:anion permease
gene1738	0.54	0.53	1.78	1.89	1.34	4.04	1.71649	up	0.000134078	0.00286916	SBAL_RS08580:membrane protein
gene1904	6.29	6.17	5.5	3.52	3.32	0.31	-1.12946	down	0.000142004	0.0029909	SBAL_RS09385:GGDEF domain-containing protein
gene819	0.62	0.31	1.33	1.21	2.98	1.08	1.44854	up	0.000142907	0.00299301	SBAL_RS04060:hypothetical protein
gene949	0.36	0.06	0.18	0.42	1.5	0.1	1.88417	up	0.000146012	0.00304097	SBAL_RS04680:TonB-dependent receptor
gene2840	8.62	6.76	12.77	16.57	13.42	16.37	1.02787	up	0.000150576	0.00311861	SBAL_RS14030:hypothetical protein
gene2468	4.39	6.82	9.76	0	4.56	0.95	-1.71116	down	0.000153245	0.00313899	fdx:ferredoxin%2C 2Fe-2S type%2C ISC system
gene2707	0.97	0.76	0.67	2.61	1.46	1.34	1.42862	up	0.00015812	0.00319331	SBAL_RS13380:membrane protein
gene1487	6.6	5.58	3.7	2.97	2.05	0.65	-1.26175	down	0.000159583	0.00319852	SBAL_RS07385:di-trans%2Cpoly-cis-decaprenylcistransferase
gene2029	1.03	4.06	4.77	3.21	6.01	10.72	1.37427	up	0.000167835	0.00334593	SBAL_RS10020:hypothetical protein
gene331	4	3.93	4.94	0.97	1.66	1.3	-1.40227	down	0.000172972	0.00343	SBAL_RS01655:hypothetical protein
gene2875	0.19	0.09	0	0.11	0.95	0.74	2.82684	up	0.000174834	0.00344858	SBAL_RS14195:aromatic hydrocarbon degradation protein
gene1675	1.24	1.08	0.81	3.68	0.68	2.73	1.49622	up	0.00018557	0.00364108	SBAL_RS08285:histone deacetylase
gene173	4.2	2.98	3.71	1.52	1.26	0.62	-1.42529	down	0.000189421	0.00369718	SBAL_RS00870:RNA polymerase sigma factor RpoH
gene98	0	0.4	0	0	2.02	4.2	3.91125	up	0.000193621	0.00372073	SBAL_RS00490:hypothetical protein
gene815	0.23	0.22	0	0	0	3.55	3.29565	up	0.000193621	0.00372073	SBAL_RS04040:hydrolase
gene2577	3.79	8.11	4.77	3.62	0	0.6	-1.71653	down	0.000195816	0.00374361	SBAL_RS12750:hypothetical protein
gene101	1.72	0.7	0.2	0.83	2.78	2.01	1.40036	up	0.00019971	0.00379857	SBAL_RS00505:hypothetical protein
gene779	0.13	0.65	0.91	1.69	1.15	1.83	1.75605	up	0.000220714	0.00410708	SBAL_RS23775:MarR family transcriptional regulator
gene3096	0.4	0.78	0.59	0	0.25	5.3	2.14257	up	0.000221492	0.00410708	SBAL_RS15295:TetR family transcriptional regulator
gene1477	1.33	0.9	0.66	0	0.1	0.36	-2.08601	down	0.000221492	0.00410708	SBAL_RS07335:PTS glucose transporter subunit IIB
gene3317	1.86	2.1	1.69	0.5	0.36	0.25	-2.05559	down	0.000224835	0.00410875	SBAL_RS16395:hypothetical protein
gene290	3.45	4.16	2.88	2.16	0	0	-2.05388	down	0.000224835	0.00410875	SBAL_RS01455:molybdopterin guanine dinucleotide biosynthesis protein MoaE
gene2440	0.91	0.22	2.14	2.53	1.85	2.37	1.34104	up	0.000227347	0.00411432	SBAL_RS12075:porin
gene3131	0.93	0.98	0.14	2.24	1.78	0.31	1.27529	up	0.000227347	0.00411432	SBAL_RS15470:GGDEF domain-containing protein
gene117	0.75	0.81	0.49	0	0.21	0	-3.0418	down	0.000235602	0.00422271	putP:sodium:proline symporter
gene1561	1.55	1.19	0.66	1.93	1.1	3.63	1.34219	up	0.000253919	0.00450635	SBAL_RS07740:ABC transporter permease
gene3742	6.9	8.57	7.31	4.31	2.3	2.61	-1.00963	down	0.00026661	0.00466631	SBAL_RS18480:hypothetical protein
gene1521	0.76	0	0.19	3.78	0.24	0.66	2.45138	up	0.000283018	0.0049074	maiA:maleylacetoacetate isomerase
gene612	2.47	2.6	2.44	3.98	5.67	4.1	1.15624	up	0.000294156	0.00506745	SBAL_RS03030:hypothetical protein
gene1369	1.3	1.12	0	0	0	0	-5.17344	down	0.000294967	0.00506745	SBAL_RS06790:ABC transporter substrate-binding protein
gene494	2.58	3.22	3.01	2.05	0.58	0.3	-1.35772	down	0.000307794	0.00526356	SBAL_RS02455:HlyD family secretion protein
gene1718	6.26	12.27	12.7	3.65	2.17	5.1	-1.14865	down	0.000312439	0.00531859	SBAL_RS08480:hypothetical protein
gene2018	1.12	1.32	0.78	0	0	0.48	-2.06818	down	0.000316246	0.00535823	SBAL_RS09965:hypothetical protein
gene1548	5.42	0.74	0.3	0.35	0.37	0.65	-1.81814	down	0.000317642	0.00535823	SBAL_RS07680:FAD-binding protein
gene1436	0.32	0.4	0.18	0.42	0.06	1.45	1.54432	up	0.000330657	0.00550308	SBAL_RS07130:beta-N-acetylhexosaminidase
gene4300	0.91	1.36	0.9	0.85	2.03	2.35	1.05767	up	0.000336544	0.0055273	SBAL_RS21230:secretin
gene3596	0.65	0	0.26	1.96	0.97	0.67	2.18458	up	0.000336561	0.0055273	SBAL_RS17775:sodium-dependent bicarbonate transport family permease
gene443	2.4	1.11	1	0.29	0.31	0.22	-2.11855	down	0.000346996	0.00567369	SBAL_RS02205:diguanylate cyclase
gene418	11.29	11.06	6.37	0	0	1.39	-3.39543	down	0.000354113	0.00573971	SBAL_RS02080:tRNA
gene4372	11.29	11.06	6.37	0	0	1.39	-3.39543	down	0.000354113	0.00573971	SBAL_RS21585:tRNA
gene1211	4.77	3.53	3.67	2.3	1.3	1	-1.10759	down	0.000371442	0.00598106	SBAL_RS05985:adenylate/guanylate cyclase domain-containing protein
gene2778	0.95	1.19	1.47	2.68	4.04	0.82	1.26231	up	0.000372212	0.00598106	SBAL_RS13740:SAM-dependent methyltransferase
gene4005	1.2	1.45	0.77	0.82	0.09	0	-1.71148	down	0.000385441	0.00611457	SBAL_RS19785:MSHA biogenesis protein MshE
gene457	1.49	3.37	1.47	2.94	3.14	4.35	1.04404	up	0.000393078	0.0062093	SBAL_RS02270:TMAO reductase system protein TorT
gene677	2.72	5.34	3.46	1.36	1.94	0.78	-1.25091	down	0.000402993	0.00633907	SBAL_RS03350:pyrimidine-specific ribonucleoside hydrolase RihA
gene2023	0.69	2.03	0	1.41	1.29	3.87	1.64448	up	0.000413928	0.00645659	SBAL_RS09990:EscJ/YscJ/HrcJ family type III secretion inner membrane ring protein
gene3829	3.32	1.86	1.72	0.92	0.39	0.41	-1.69757	down	0.000442376	0.00674512	SBAL_RS18910:ABC transporter permease
gene978	0.42	0.23	0.23	0.41	1.18	0.62	1.57416	up	0.000442376	0.00674512	SBAL_RS04820:TonB-dependent receptor
gene2543	0.65	1.02	1.41	2.12	2.1	2.24	1.36224	up	0.000451079	0.0067535	SBAL_RS12580:transporter
gene3107	3.54	3.01	2.8	0.18	1.86	1.56	-1.03385	down	0.000459376	0.00682293	SBAL_RS15350:GMP synthase (glutamine-hydrolyzing)
gene4430	0.97	1.03	1.18	1.22	2.43	1.94	1.11111	up	0.000467532	0.00686544	SBAL_RS21875:hypothetical protein
gene1262	2.6	3.4	1.43	1.01	0	0	-2.58291	down	0.000467763	0.00686544	SBAL_RS06240:hypothetical protein
gene2364	0.22	0.32	0.16	1.64	0	0.28	1.67855	up	0.000495234	0.0071133	SBAL_RS11705:alpha-amylase
gene4621	1.71	2.02	1.42	0.84	0.22	0.46	-1.43385	down	0.000496441	0.0071133	SBAL_RS22835:sodium:proton antiporter
gene2301	1.71	2.02	1.42	0.84	0.22	0.46	-1.43385	down	0.000496441	0.0071133	SBAL_RS11390:sodium:proton antiporter
gene3542	0.42	0.41	0	0	1.05	2.19	2.3111	up	0.000510812	0.00726835	SBAL_RS17515:hypothetical protein
gene4492	0.34	0.33	0.17	1.19	0.63	0.73	1.85062	up	0.000532203	0.00750428	SBAL_RS22185:MFS transporter
gene3123	0.95	2.32	3.97	0.83	0	0.41	-2.15616	down	0.000533038	0.00750428	SBAL_RS15430:GCN5 family N-acetyltransferase
gene3684	0.38	1.11	2.24	0.22	0	0	-3.54153	down	0.000537848	0.00750973	SBAL_RS18200:SprT family protein
gene1416	0.63	0.71	0.45	0	0	0.16	-2.73323	down	0.000537848	0.00750973	SBAL_RS07030:magnesium transporter
gene33	8.38	4.11	2.07	0.31	0	3.84	-1.24222	down	0.000546117	0.00756849	SBAL_RS00170:hypothetical protein
gene4479	0.22	0.64	0.97	0	1.36	2.82	1.59326	up	0.000553125	0.00763723	SBAL_RS22110:transporter
gene4197	2.04	1.27	0.49	0.22	0.38	0.53	-1.36684	down	0.000559857	0.00770166	rep:DNA helicase Rep
gene2834	0.73	0.12	0.72	0	0	0	-4.97347	down	0.000573238	0.00782795	SBAL_RS14000:hypothetical protein
gene2148	0	0.24	0.54	0	0	0	-4.97276	down	0.000573238	0.00782795	SBAL_RS10620:hypothetical protein
gene3200	0.56	1.66	0.74	1.31	3.05	2.76	1.55363	up	0.000598898	0.00802162	SBAL_RS15820:hypothetical protein
gene776	4.39	1.84	0	3.65	1.56	8.39	1.52566	up	0.000600331	0.00802162	SBAL_RS03850:hypothetical protein
gene4439	1.25	0.94	0.76	2.12	1.2	2.32	1.26196	up	0.000603105	0.00802559	SBAL_RS21920:peptidase M23
gene3703	2.01	3.22	4.6	1.38	1.59	0.87	-1.0912	down	0.000609239	0.00802559	SBAL_RS18285:integrase
gene1382	3.7	1.92	2.8	3.55	5.42	5.83	1.13302	up	0.000640998	0.00831835	SBAL_RS06855:hypothetical protein
gene3447	0.61	0.7	0.2	0.72	2.17	0.88	1.53651	up	0.000645788	0.00831835	SBAL_RS17045:endonuclease
gene4652	0.13	0.7	0.26	0	0	0.06	-3.31423	down	0.000647082	0.00831835	SBAL_RS22990:GGDEF domain-containing protein
gene521	0.31	1.68	0.61	0	0	0.13	-3.31423	down	0.000647082	0.00831835	SBAL_RS02585:response regulator
gene2332	0.13	0.7	0.26	0	0	0.06	-3.31423	down	0.000647082	0.00831835	SBAL_RS11545:GGDEF domain-containing protein
gene4301	0.24	0.24	0	1.68	0	1.87	3.05431	up	0.000647082	0.00831835	SBAL_RS21235:pilus assembly protein PilP
gene1966	0	0	0.19	0.22	0.48	0.66	2.96378	up	0.000647082	0.00831835	SBAL_RS09690:membrane protein
gene4254	0	0.4	0.13	0	2.53	0.23	2.40033	up	0.000677704	0.00868206	SBAL_RS21015:hypothetical protein
gene88	1.84	2.3	2.32	3.32	3.13	4.63	1.10373	up	0.000713868	0.00901256	SBAL_RS00440:ABC transporter substrate-binding protein
gene2647	2.89	2.45	0.76	2.24	4.07	4.98	1.22165	up	0.000718007	0.00901256	SBAL_RS13095:DNA-binding response regulator
gene338	0.49	0.63	0.49	2.35	0.37	0.38	1.17531	up	0.000718007	0.00901256	SBAL_RS01690:hypothetical protein
gene2691	3.15	1.85	5.19	0.98	1.31	0.54	-1.59058	down	0.000722865	0.00904308	SBAL_RS13310:RNA polymerase subunit sigma
gene1142	0.34	0.34	0.34	0.4	0.43	1.85	1.80343	up	0.000737899	0.00916963	SBAL_RS05635:NAD-dependent succinate-semialdehyde dehydrogenase
gene522	4.89	5.43	2.25	0.76	0.41	1.69	-1.67995	down	0.000737899	0.00916963	SBAL_RS02590:hypothetical protein
gene3210	0.09	0.09	0.27	0.64	1.37	0	2.18783	up	0.000770463	0.00947949	SBAL_RS15870:short-chain fatty acid transporter
gene3101	11.67	14.56	12.57	1.24	2.64	4.58	-1.76557	down	0.000779146	0.00955479	SBAL_RS24065:cytochrome bd-I oxidase subunit CydX
gene1498	0.32	0.32	0.35	1.29	0	0.68	1.29917	up	0.00083232	0.0100743	SBAL_RS07440:DNA polymerase III subunit alpha
gene855	1.11	0.98	0.49	1.49	1.87	0.96	1.00113	up	0.000895388	0.0107331	SBAL_RS04235:diguanylate cyclase
gene1192	3.89	8.67	9.08	0.82	0.88	4.89	-1.23071	down	0.000928268	0.0109359	SBAL_RS05890:iron-sulfur cluster insertion protein ErpA
gene1428	0.45	0.22	0.17	0.46	0.49	0.97	1.54755	up	0.00093932	0.0109359	SBAL_RS07090:TonB-dependent receptor
gene1201	0	0.49	0.25	0.29	0	3.49	2.72059	up	0.000940023	0.0109359	SBAL_RS05935:nuclear transport factor 2 family protein
gene945	1.03	0.4	2.44	0	0	0.36	-2.66115	down	0.000940023	0.0109359	SBAL_RS04660:2OG-Fe(II) oxygenase
gene4249	0	0.25	0	0.8	0.32	0.29	2.57134	up	0.000940023	0.0109359	SBAL_RS20990:hypothetical protein
gene3601	0.5	1.13	0.71	2.93	0.54	0.87	1.14094	up	0.000947505	0.0109359	SBAL_RS17800:spermidine synthase
gene4023	3.43	2.33	4.95	4.61	6.89	6.6	1.06634	up	0.000953459	0.0109707	SBAL_RS19875:NfeD family protein
gene2869	0.97	0.36	0.36	1.98	0.61	1.47	1.5641	up	0.00101725	0.0115973	SBAL_RS14165:VWA domain-containing protein
gene559	3.09	1.01	1.19	4.6	4.28	1.19	1.14601	up	0.00106015	0.0119485	SBAL_RS02765:glycerophosphoryl diester phosphodiesterase
gene3180	0	0	0	0.36	1.36	0	4.86822	up	0.00111659	0.0124258	SBAL_RS15710:DUF1365 domain-containing protein
gene2769	0.63	0	0.86	0	0	0	-4.86183	down	0.00111659	0.0124258	focA:formate transporter FocA
gene3144	3.21	0.86	0.86	4.07	2.54	4.28	1.45977	up	0.00112738	0.0124714	SBAL_RS15535:Holliday junction resolvase RuvX
gene983	0.09	0	0.26	0.52	1	0.15	2.30565	up	0.00114383	0.012616	ccoG:cytochrome c oxidase accessory protein CcoG
gene2673	0	0	0.14	1.66	0.36	0	3.52596	up	0.001181	0.0129113	SBAL_RS13220:hypothetical protein
gene254	0.13	0	0.12	0.15	0.79	0.76	2.86216	up	0.001181	0.0129113	SBAL_RS01275:oxidoreductase
gene1072	0	0.17	0.17	1.21	0.22	0.9	2.85907	up	0.001181	0.0129113	SBAL_RS05285:hypothetical protein
gene3664	0	0.72	0.31	0.37	0.26	2.08	1.82082	up	0.00123749	0.0134814	SBAL_RS18105:carotenoid 1%2C2-hydratase
gene401	0.79	4.64	0.78	9.64	0.49	4.42	1.50569	up	0.00124038	0.0134814	ftsL:cell division protein FtsL
gene2535	0.26	1.27	1.54	0.15	0.16	0.11	-2.46987	down	0.00126418	0.0136605	holB:DNA polymerase III subunit delta'
gene2452	1.83	2.82	1.55	0.92	0	0	-2.4693	down	0.00126418	0.0136605	SBAL_RS12135:hypothetical protein
gene1194	2.99	2.4	2.96	1.27	0	0.47	-1.90775	down	0.00129088	0.0139087	SBAL_RS05900:hypothetical protein
gene2883	0.1	0.3	0.6	1.29	0.25	0.57	1.35119	up	0.00129706	0.0139349	SBAL_RS14235:peptidase S8
gene40	1.13	3.55	1.12	0.53	0	0.39	-2.20658	down	0.00131759	0.0139959	SBAL_RS00205:gamma carbonic anhydrase family protein
gene2932	1.08	0.88	0.53	0.1	0.34	0	-2.30417	down	0.0013215	0.0139959	SBAL_RS14480:sigma-54-dependent Fis family transcriptional regulator
gene1877	0.31	0.47	0.43	0.15	0	0.08	-2.01154	down	0.0013215	0.0139959	SBAL_RS09255:hypothetical protein
gene1669	1.02	0.83	0.5	0.3	0.11	0.07	-2.00837	down	0.0013215	0.0139959	SBAL_RS08260:ATPase
gene263	0.55	0.18	0	0.64	0	1.51	1.96899	up	0.0013215	0.0139959	SBAL_RS01325:two-component sensor histidine kinase
gene4228	1.71	2.19	1.17	4.28	1.8	2.72	1.0894	up	0.00136929	0.0144609	SBAL_RS20890:acyltransferase
gene2381	0.77	0.57	0.76	1.57	0.72	1.91	1.34189	up	0.00144614	0.0151014	SBAL_RS11790:acetamidase
gene4627	1.78	2.61	2.28	5.38	2.21	3.99	1.09866	up	0.00153625	0.015953	pgl:6-phosphogluconolactonase
gene2307	1.78	2.61	2.28	5.38	2.21	3.99	1.09866	up	0.00153625	0.015953	pgl:6-phosphogluconolactonase
gene2792	2.69	0.82	3.32	3.14	2.93	5.08	1.04797	up	0.00156319	0.0161877	SBAL_RS13810:YciK family oxidoreductase
gene477	2.27	1.71	1.21	6.31	2.17	1.36	1.15073	up	0.00157351	0.0162338	SBAL_RS02370:NAD(P)H-flavin reductase
gene774	1.63	1	1.61	2.37	1.78	4.22	1.33778	up	0.00161755	0.0165799	nqrE:NADH:ubiquinone reductase (Na(+)-transporting) subunit E
gene3418	4.51	1.97	2.48	0.29	0.62	1.3	-1.5653	down	0.00161885	0.0165799	SBAL_RS16900:hypothetical protein
gene690	0.15	1.58	0.87	0	0.18	0	-3.39098	down	0.00163805	0.0165941	SBAL_RS03415:GGDEF domain-containing protein
gene491	0	0.75	0.38	0	0	5.62	2.71854	up	0.00163805	0.0165941	SBAL_RS02440:antibiotic biosynthesis monooxygenase
gene1357	0.18	0	0.35	0.82	1.97	0	2.38481	up	0.00163805	0.0165941	SBAL_RS06730:membrane protein
gene1831	8.35	6.48	12.36	2.43	6.06	1.8	-1.1673	down	0.00175511	0.0176362	SBAL_RS09025:topoisomerase II
gene3582	5.25	4.7	3.85	3.67	1.49	0.52	-1.06206	down	0.00179382	0.0179768	SBAL_RS17705:hypothetical protein
gene1501	0.32	0.25	0.63	1.41	0.48	0.72	1.38808	up	0.00180956	0.0180859	SBAL_RS07455:potassium transporter
gene222	1.25	0.14	1.1	2.11	0	3.13	1.47009	up	0.00202417	0.0198061	SBAL_RS01115:hypothetical protein
gene1065	1.14	0.93	2.25	0	0.47	0.16	-2.40886	down	0.00206535	0.0200155	SBAL_RS05250:hypothetical protein
gene321	0.82	0	0.2	0.24	1.02	2.48	2.22517	up	0.00206535	0.0200155	SBAL_RS01605:hypothetical protein
gene1278	1.1	2.16	0.54	3.86	6.18	2.86	1.93915	up	0.00206705	0.0200155	SBAL_RS06320:TIGR02922 family protein
gene4614	4.79	4.07	1.74	1.86	0.99	1.1	-1.12263	down	0.00214211	0.0202166	SBAL_RS22800:acyl-CoA esterase
gene2294	4.79	4.07	1.74	1.86	0.99	1.1	-1.12263	down	0.00214211	0.0202166	SBAL_RS11355:acyl-CoA esterase
gene4278	0.61	2.09	0.5	1.07	2.15	2.37	1.12186	up	0.00214211	0.0202166	SBAL_RS21130:hypothetical protein
gene1439	0	0.12	0	0.44	1.11	0.11	3.40811	up	0.0021519	0.0202166	SBAL_RS07145:AraC family transcriptional regulator
gene707	0.93	1.82	0.69	0	0	0.2	-3.13875	down	0.0021519	0.0202166	SBAL_RS03500:RNA polymerase sigma factor
gene594	1.43	2.45	1.41	0.42	0	0	-3.13657	down	0.0021519	0.0202166	SBAL_RS02940:hypothetical protein
gene202	0	0.63	0	0.75	3.62	0	2.64712	up	0.0021519	0.0202166	SBAL_RS01015:NIPSNAP family protein
gene3862	0.06	0	0.06	0	0.62	0.16	2.63901	up	0.0021519	0.0202166	SBAL_RS19080:GGDEF domain-containing protein
gene4622	2.45	0.9	0.4	0.6	0.38	0	-1.75455	down	0.00216719	0.0202166	SBAL_RS22840:pyridoxal phosphate-dependent aminotransferase
gene2302	2.45	0.9	0.4	0.6	0.38	0	-1.75455	down	0.00216719	0.0202166	SBAL_RS11395:pyridoxal phosphate-dependent aminotransferase
gene3491	0	0	0	0	0	1.44	4.98467	up	0.00218001	0.0202166	SBAL_RS17260:phosphonate ABC transporter ATP-binding protein
gene3704	0	0	0	2.35	1.89	0.87	4.85837	up	0.00218001	0.0202166	SBAL_RS18290:transcriptional regulator
gene3590	1.07	0	0	0	0	0	-4.74126	down	0.00218001	0.0202166	SBAL_RS17745:porin
gene2102	1	0.39	0.79	0	0	0	-4.74063	down	0.00218001	0.0202166	SBAL_RS10390:Holliday junction branch migration protein RuvA
gene2708	0.62	0.77	0.31	0	0	0	-4.7403	down	0.00218001	0.0202166	SBAL_RS13385:TIGR00266 family protein
gene1500	1.39	1.37	2.34	2.43	3.64	2.53	1.03493	up	0.00222282	0.0205234	SBAL_RS07450:GGDEF domain-containing protein
gene3730	0.38	1.71	0.9	2.3	0.85	1.77	1.02357	up	0.00224399	0.0206332	SBAL_RS18420:sensor histidine kinase
gene3994	0.49	1.32	1.33	1.56	2.28	2	1.19005	up	0.00225355	0.0206418	SBAL_RS19730:rod shape-determining protein MreC
gene313	0.61	0.7	1.82	1.07	2.8	1.68	1.10114	up	0.00241943	0.0219456	SBAL_RS01565:4Fe-4S ferredoxin
gene2739	0.29	1.96	1.06	0.75	0.27	0	-1.52518	down	0.00251484	0.0224828	SBAL_RS13545:cation acetate symporter
gene3592	0.38	0.75	0.76	3.35	0.48	0.17	1.25604	up	0.00251484	0.0224828	SBAL_RS17755:cell division protein ZapE
gene3900	0.25	0.49	0.49	1.01	0.62	1.5	1.67723	up	0.00282708	0.0247751	SBAL_RS19270:alcohol dehydrogenase
gene946	1.16	3.03	2.29	0	0.48	0	-3.31088	down	0.00284435	0.0247751	SBAL_RS04665:BolA family transcriptional regulator
gene2496	0.14	0.14	0.14	0	0	1.95	2.63398	up	0.00284435	0.0247751	SBAL_RS12350:LysR family transcriptional regulator
gene214	0.26	0	0.13	0.31	0.16	1.37	2.55154	up	0.00284435	0.0247751	SBAL_RS01075:LysR family transcriptional regulator
gene38	0.15	0.29	0	1.7	0.55	0	2.37683	up	0.00284435	0.0247751	SBAL_RS00195:shikimate dehydrogenase
gene149	1.7	1.67	1.68	3.96	2.12	6.85	1.7014	up	0.00303747	0.0259718	SBAL_RS00750:DUF2909 domain-containing protein
gene252	0.9	0.72	0.73	0	0	0.49	-1.61137	down	0.00303747	0.0259718	SBAL_RS01265:aldehyde dehydrogenase
gene3698	0.1	0.2	0.1	1.41	0.38	0	2.21026	up	0.00321901	0.0271121	SBAL_RS18260:hemolysin secretion protein D
gene4639	0.76	0.25	0.5	1.48	3.16	0.66	1.93475	up	0.0033378	0.0278998	SBAL_RS22925:queD-like protein
gene2319	0.76	0.25	0.5	1.48	3.16	0.66	1.93475	up	0.0033378	0.0278998	SBAL_RS11480:queD-like protein
gene2005	0.55	1.62	3	2.89	1.72	5.48	1.33	up	0.00348085	0.0290304	SBAL_RS09900:hypothetical protein
gene3654	0.42	0.73	0.16	0.39	0.52	1.73	1.40431	up	0.00358721	0.029718	SBAL_RS18055:curlin
gene1836	3.81	3.39	1.2	1.61	1.08	0.15	-1.36797	down	0.00370946	0.0305273	SBAL_RS09050:fatty acid metabolism transcriptional regulator FadR
gene4016	0	0	0.11	0.66	0	0.69	3.50834	up	0.00391249	0.0316394	SBAL_RS19840:hypothetical protein
gene499	0	0.17	0	0.62	0.22	1.08	3.38707	up	0.00391249	0.0316394	SBAL_RS02480:cysteine hydrolase
gene980	0	0	0.22	0.52	2.22	0	3.27765	up	0.00391249	0.0316394	hutZ:heme utilization protein HutZ
gene1717	0.81	0.53	2.12	0.31	0	0	-2.93659	down	0.00391249	0.0316394	SBAL_RS08475:anaerobic ribonucleoside-triphosphate reductase activating protein
gene1951	1.03	0.46	0.93	1.97	2.23	0.32	1.08667	up	0.0040031	0.032302	SBAL_RS09615:hypothetical protein
gene2599	0.61	0.52	0.23	0.89	0.24	1.05	1.03645	up	0.00414254	0.0332233	SBAL_RS12860:AcrB/AcrD/AcrF family protein
gene1088	3.82	3.74	6.09	2.73	0.73	1.01	-1.31869	down	0.00421582	0.0334028	SBAL_RS05365:peptidyl-prolyl cis-trans isomerase
gene2791	0.6	1.08	0.64	0.17	0.31	0.26	-1.31815	down	0.00421582	0.0334028	SBAL_RS13805:lipase
gene1593	1.16	1	1.01	0.55	0.34	0.18	-1.314	down	0.00421582	0.0334028	SBAL_RS07890:peptide synthase
gene1126	0.94	0	0.4	1.88	1.34	0.23	1.52238	up	0.00424093	0.0334028	SBAL_RS05550:IS5/IS1182 family transposase
gene4312	0.45	1.11	0.67	2.12	3.68	0	1.46739	up	0.00424093	0.0334028	SBAL_RS21290:hypothetical protein
gene1380	0	0	0	1.93	1.55	0.36	4.6963	up	0.00426615	0.0334028	SBAL_RS06845:ATPase central domain-containing protein
gene3038	4.14	0.45	0	0	0	0	-4.60891	down	0.00426615	0.0334028	fliQ:flagellar export apparatus protein FliQ
gene1203	2.63	0.32	0.32	0	0	0	-4.60883	down	0.00426615	0.0334028	SBAL_RS05945:DUF2721 domain-containing protein
gene2406	0	0.34	0.23	0	0	0	-4.60778	down	0.00426615	0.0334028	SBAL_RS11900:alpha-glucosidase
gene686	0.42	0.51	0.83	1.7	0.78	1.08	1.29838	up	0.00446767	0.0347713	queG:tRNA epoxyqueuosine(34) reductase QueG
gene3642	1.42	1.39	0.47	4.13	0	3.06	1.46432	up	0.00453353	0.0350643	SBAL_RS18000:N-acetyltransferase
gene1143	1.17	1.52	0.67	0.23	0	0.75	-1.25162	down	0.00453353	0.0350643	SBAL_RS05640:aspartate aminotransferase family protein
gene490	0	0.04	0.27	0.27	0.14	0.43	1.80144	up	0.00462321	0.0355368	SBAL_RS02435:CusA/CzcA family heavy metal efflux RND transporter
gene4248	0.82	0.4	0	0	5.61	0.35	2.27235	up	0.0049184	0.0375143	SBAL_RS20985:hypothetical protein
gene1985	0.21	0.2	0.07	0	0.17	1.2	1.96832	up	0.00497977	0.0377329	SBAL_RS09785:chemotaxis protein
gene3044	0.15	0.15	0.23	0.9	0.29	0.46	1.85922	up	0.00497977	0.0377329	SBAL_RS15035:flagellar hook-length control protein FliK
gene2460	0.71	2.09	1.1	0.47	0.13	0.53	-1.39751	down	0.0050648	0.0379148	SBAL_RS12175:Bcr/CflA family drug resistance efflux transporter
gene21	0.2	1.78	2.59	0.94	0	0	-2.02853	down	0.00527003	0.039059	SBAL_RS00110:YigZ family protein
gene3693	1.31	0.64	0	0.77	4.5	1.13	1.85257	up	0.00527003	0.039059	SBAL_RS18240:hypothetical protein
gene1010	1.42	0.93	1.24	0	0	0.68	-1.73961	down	0.00527003	0.039059	SBAL_RS04975:molecular chaperone DjlA
gene2179	1.66	1.09	1.23	3.22	0.34	3.11	1.09987	up	0.00535856	0.0394475	SBAL_RS10780:nuclease
gene1178	2.12	2.43	1.75	0	0.88	0	-2.57727	down	0.00536084	0.0394475	folB:dihydroneopterin aldolase
gene973	0.24	0.24	0.12	0.71	0.76	0.63	1.99819	up	0.00542988	0.0398477	SBAL_RS04795:iron ABC transporter permease
gene783	1.12	1.37	0.55	1.3	3.13	2.66	1.49882	up	0.00568368	0.0411432	SBAL_RS03885:N-acetyltransferase
gene3040	0.87	2.57	0.86	4.07	1.81	3.02	1.33136	up	0.00574197	0.0412053	fliO:flagellar biosynthetic protein FliO
gene1910	1	1.96	1.98	1.17	4.16	4.61	1.32973	up	0.00574197	0.0412053	SBAL_RS09415:diacylglycerol kinase
gene496	0.82	0.53	2.42	2.22	6.1	0.24	1.30905	up	0.00574197	0.0412053	SBAL_RS02465:GCN5 family N-acetyltransferase
gene4217	0.25	0.25	1.16	0.39	1.15	1.59	1.26656	up	0.0057538	0.0412053	SBAL_RS20830:ketol-acid reductoisomerase
gene1712	1.57	1.16	0.78	2.75	3.26	0.34	1.03645	up	0.00612129	0.043302	SBAL_RS08450:hypothetical protein
gene1145	0.88	0.78	1.5	0.28	0.4	0.28	-1.4264	down	0.00623331	0.0438854	SBAL_RS05650:MFS transporter
gene1662	1.39	1.09	1.51	0.65	0.17	0.12	-1.8093	down	0.00632641	0.0442493	SBAL_RS08225:antimicrobial peptide ABC transporter permease SapC
gene140	2.57	1.47	2.12	0	0	1.48	-1.42845	down	0.00632641	0.0442493	SBAL_RS00705:Fe-S biogenesis protein NfuA
gene2776	15.05	17.21	21.05	10.23	4.68	3.25	-1.29291	down	0.00658199	0.0458648	SBAL_RS24390:hypothetical protein
gene3644	1.58	1.38	2.43	4.1	1.1	3.65	1.04237	up	0.00695722	0.0477652	SBAL_RS18010:DNA/RNA nuclease SfsA
gene1455	0	0	0.05	0.19	0.27	0.14	3.26567	up	0.00709348	0.0479067	SBAL_RS07225:permease
gene3353	0.2	0.24	0.08	0	0	0.03	-2.93868	down	0.00709348	0.0479067	SBAL_RS16580:TMAO reductase system sensor histidine kinase/response regulator TorS
gene153	0	0.55	0.39	0	0	0.07	-2.82655	down	0.00709348	0.0479067	coxB:cytochrome c oxidase subunit II
gene4478	0.34	1.49	0.17	0.2	0	0	-2.82427	down	0.00709348	0.0479067	SBAL_RS22105:ABC transporter
gene4490	0.22	0.22	0	2.61	0	0	2.50072	up	0.00709348	0.0479067	SBAL_RS22175:IS3 family transposase
gene3966	0.36	0.88	1.59	1.04	2.01	2.47	1.28674	up	0.00711543	0.047968	SBAL_RS19590:Crp/Fnr family transcriptional regulator
