# Supplementary material for: Positive Regulation of Spoilage Potential and Biofilm Formation in Shewanella baltica OS155 via Quorum Sensing System Composed of DKP and Orphan LuxRs
Source: Front Microbiol. 2019 Feb 5;10:135. doi: 10.3389/fmicb.2019.00135 (PMC6370745; doi:10.3389/fmicb.2019.00135)
Supplement: DATA SET S2 — The list of 10 strains of S. baltica species. [file Data_Sheet_2.XLS]

## Sheet: genomes_proks
#Organism/Name	Strain	CladeID	BioSample	BioProject	Group	SubGroup	Assembly	Size (Mb)	GC%	Replicons	WGS	Scaffolds	Genes	Proteins	Release Date	Modify Date	Level	RefSeq FTP	GenBank FTP
Shewanella baltica OS678	OS678	19610	SAMN00016780	PRJNA47019	Proteobacteria	Gammaproteobacteria	GCA_000178875.2	5.36877	46.276	chromosome:NC_016901.1/CP002383.1; plasmid pSBAL67801:NC_016905.1/CP002384.1	-	2	4729	4502	2010-12-21	2017-05-19	Complete Genome	ftp://ftp.ncbi.nlm.nih.gov/genomes/all/GCF/000/178/875/GCF_000178875.2_ASM17887v2	ftp://ftp.ncbi.nlm.nih.gov/genomes/all/GCA/000/178/875/GCA_000178875.2_ASM17887v2
Shewanella baltica OS155	OS155	19610	SAMN02598299	PRJNA13386	Proteobacteria	Gammaproteobacteria	GCA_000015845.1	5.3429	46.2451	chromosome:NC_009052.1/CP000563.1; plasmid pSbal01:NC_009035.1/CP000564.1; plasmid pSbal02:NC_009036.1/CP000565.1; plasmid pSbal03:NC_009037.1/CP000566.1; plasmid pSbal04:NC_009038.1/CP000567.1	-	5	4794	4450	2007-02-20	2017-05-19	Complete Genome	ftp://ftp.ncbi.nlm.nih.gov/genomes/all/GCF/000/015/845/GCF_000015845.1_ASM1584v1	ftp://ftp.ncbi.nlm.nih.gov/genomes/all/GCA/000/015/845/GCA_000015845.1_ASM1584v1
Shewanella baltica OS185	OS185	19610	SAMN02598398	PRJNA17643	Proteobacteria	Gammaproteobacteria	GCA_000017325.1	5.31291	46.2593	chromosome:NC_009665.1/CP000753.1; plasmid pS18501:NC_009661.1/CP000754.1	-	2	4676	4436	2007-07-10	2017-05-19	Complete Genome	ftp://ftp.ncbi.nlm.nih.gov/genomes/all/GCF/000/017/325/GCF_000017325.1_ASM1732v1	ftp://ftp.ncbi.nlm.nih.gov/genomes/all/GCA/000/017/325/GCA_000017325.1_ASM1732v1
Shewanella baltica OS195	OS195	19610	SAMN00623061	PRJNA13389	Proteobacteria	Gammaproteobacteria	GCA_000018765.1	5.54754	46.1909	chromosome:NC_009997.1/CP000891.1; plasmid pS19501:NC_009998.1/CP000892.1; plasmid pS19502:NC_009999.1/CP000893.1; plasmid pS19503:NC_010000.1/CP000894.1	-	4	4941	4708	2007-11-21	2017-05-19	Complete Genome	ftp://ftp.ncbi.nlm.nih.gov/genomes/all/GCF/000/018/765/GCF_000018765.1_ASM1876v1	ftp://ftp.ncbi.nlm.nih.gov/genomes/all/GCA/000/018/765/GCA_000018765.1_ASM1876v1
Shewanella baltica OS223	OS223	19610	SAMN00623062	PRJNA17985	Proteobacteria	Gammaproteobacteria	GCA_000021665.1	5.35888	46.2523	chromosome:NC_011663.1/CP001252.1; plasmid pS22301:NC_011664.1/CP001253.1; plasmid pS22302:NC_011668.1/CP001254.1; plasmid pS22303:NC_011665.1/CP001255.1	-	4	4712	4449	2008-12-15	2017-05-19	Complete Genome	ftp://ftp.ncbi.nlm.nih.gov/genomes/all/GCF/000/021/665/GCF_000021665.1_ASM2166v1	ftp://ftp.ncbi.nlm.nih.gov/genomes/all/GCA/000/021/665/GCA_000021665.1_ASM2166v1
Shewanella baltica BA175	BA175	19610	SAMN00016994	PRJNA49719	Proteobacteria	Gammaproteobacteria	GCA_000147735.3	5.1994	46.1333	chromosome:NC_017571.1/CP002767.1; plasmid pSBAL17501:NC_017570.1/CP002768.1; plasmid pSBAL17502:NC_017572.1/CP002769.1	-	3	4572	4330	2011-05-24	2017-05-19	Complete Genome	ftp://ftp.ncbi.nlm.nih.gov/genomes/all/GCF/000/147/735/GCF_000147735.2_ASM14773v3	ftp://ftp.ncbi.nlm.nih.gov/genomes/all/GCA/000/147/735/GCA_000147735.3_ASM14773v3
Shewanella baltica OS117	OS117	19610	SAMN00713637	PRJNA49451	Proteobacteria	Gammaproteobacteria	GCA_000215895.1	5.52602	45.9893	chromosome:NC_017579.1/CP002811.1; plasmid pSBAL11701:NC_017577.1/CP002812.1; plasmid pSBAL11702:NC_017580.1/CP002813.1; plasmid pSBAL11703:NC_017578.1/CP002814.1	-	4	4990	4664	2011-06-06	2017-05-19	Complete Genome	ftp://ftp.ncbi.nlm.nih.gov/genomes/all/GCF/000/215/895/GCF_000215895.1_ASM21589v1	ftp://ftp.ncbi.nlm.nih.gov/genomes/all/GCA/000/215/895/GCA_000215895.1_ASM21589v1
Shewanella baltica OS183	OS183	19610	SAMN02256524	PRJNA50319	Proteobacteria	Gammaproteobacteria	GCA_000179535.2	5.04993	46.1	chromosome:NZ_CM001435.1/CM001435.1	AECY02	1	4435	4213	2010-08-20	2017-05-19	Chromosome	ftp://ftp.ncbi.nlm.nih.gov/genomes/all/GCF/000/179/535/GCF_000179535.2_ASM17953v2	ftp://ftp.ncbi.nlm.nih.gov/genomes/all/GCA/000/179/535/GCA_000179535.2_ASM17953v2
Shewanella baltica OS625	OS625	19610	SAMN02256537	PRJNA60225	Proteobacteria	Gammaproteobacteria	GCA_000231345.2	5.19524	46.3	-	AGEX01	53	4542	4306	2011-10-21	2017-05-19	Contig	ftp://ftp.ncbi.nlm.nih.gov/genomes/all/GCF/000/231/345/GCF_000231345.1_ASM23134v2	ftp://ftp.ncbi.nlm.nih.gov/genomes/all/GCA/000/231/345/GCA_000231345.2_ASM23134v2
Shewanella baltica	M1	19610	SAMN04555237	PRJNA315288	Proteobacteria	Gammaproteobacteria	GCA_001620325.1	5.16758	46.2	-	LWED01	91	4495	4276	2016-04-18	2017-04-05	Contig	ftp://ftp.ncbi.nlm.nih.gov/genomes/all/GCF/001/620/325/GCF_001620325.1_ASM162032v1	ftp://ftp.ncbi.nlm.nih.gov/genomes/all/GCA/001/620/325/GCA_001620325.1_ASM162032v1
